# Supplementary material for: Herpes simplex virus spreads rapidly in human foreskin, partly driven by chemokine-induced redistribution of Nectin-1 on keratinocytes
Source: PLoS Pathog. 2024 Jun 10;20(6):e1012267. doi: 10.1371/journal.ppat.1012267 (PMC11164381; doi:10.1371/journal.ppat.1012267)
Supplement: S1 Data — File containing source data for all graphs generated in the article. Each tab displays the raw data for a separate figure, with data for each individual graph presented as tables. (XLSX) [file ppat.1012267.s008.xlsx]

## Sheet: Figure 2
Fig 2E) Table of Averages of HSV1+ Explant Infections (24 hpi)								Compiled							Fig 2F) Puncture Analysis in HSV+ Samples (24 hpi)
Sample	Section	Epi length (mm)	#HSV/mm	HSV+ width (µm)	Proportionate HSV+ Area (%)	Lateral spread away from puncture (#Cells)		Sample	Epi length (mm)	#HSV/mm	HSV+ width (µm)	Proportionate HSV+ Area (%)	Lateral spread away from puncture (#Cells)		Puncture Depth (µm)		Depth Proportional to Total Epidermal Thickness
F50	12.1	5.99472	2.83583	839.916	4.63	10.6364		50	9.98204	1.05904	456.086	12.6979	11.4527		HSV-	HSV+	HSV-	HSV+
	12.2	10.6686	2.15586	411.49	3.1422	7.52632		52	7.77042	0.128693	379.263	2.86008	16.75		34.73	63.4698	24.3749	45.7024
	22.1	11.9771	0.584449	568.586	28.692	13.2143		53	10.3598	0.328191	147.389	1.9128	5.72143		34.0636	68.1696	24.1534	38.5207
	42.1	7.36511	0.678877	590.503	16.1079	12.375		58.2	11.6467	0.429306	141.778	5.939	5.85897		45.2145	56.0867	24.0956	44.6999
	5	9.88231	1.61905	219.98	21.6657	9.25		58.6	8.514	0.645995	197.527	6.83491	9.22639			58.4036		31.1676
	35	12.1513	0.246888	205.525	7.61353	9.5		65	19.4014	0.137447	488.797	7.25987	26.4999
	45	11.8352	0.253482	356.6	7.03369	17.6667		avg	11.2791	0.415787	301.807	6.25075	12.5849
	avg	9.98204	1.05904	456.086	12.6979	11.4527
F52	28	9.42528	0.106098	631.367	2.8669	23.5
	14.1	6.1261	0.163236	295.508	3.37761	16
	14.2	5.94994	0.168069	262.918	0.981432	12
	30.2	9.58037	0.10438	327.26	4.21436	15.5
	avg	7.77042	0.128693	379.263	2.86008	16.75
F53	17	11.3808	0.35147	310.233	4.53083	6.25
	59	11.3154	0.618626	84.7437	1.45206	4.35714
	6	10.6246	0.188243	99.1855	1.2825	5.5
	32	7.64253	0.130847	126.962	0.830075	6.5
	63	10.8359	0.276858	115.823	1.46855	6
	avg	10.3598	0.328191	147.389	1.9128	5.72143
F58.2	52	9.92213	0.806278	191.296	4.24485	7.9375
	93	14.1706	0.564551	236.659	9.70288	10.1875
	28	10.8377	0.461351	212.721	2.07329	9.15625
	70	12.4119	0.0805677	14		0.180291
	80	10.8911	0.275453	54.2156	7.73498	1.83333
	avg	11.6467	0.429306	141.778	5.939	5.85897
F58.6	9	11.1489	0.538169	187.671	4.71024	6.66667
	58	7.56603	1.3217	170.996	7.03194	8
	120	7.39177	0.676428	180.032	5.13221	9.75
	16	9.71851	0.411586	233.412	5.93449	10.875
	82	9.76202	0.512189	196.422	6.31965	9.4
	98	5.49676	0.545776	216.628	11.8809	10.6667
	avg	8.514	0.645995	197.527	6.83491	9.22639
F65	17	21.2505	0.0470578	860.046	6.23158	47
	43	18.8838	0.211821	346.922	9.21002	19.875
	54	18.0698	0.166023	259.424	6.33802	12.6247
	avg	19.4014	0.137447	488.797	7.25987	26.4999

## Sheet: Figure 3
Fig 3D) Density of Epi LCs & DCs (24 hpi) in HSV+ regions
	HSV-						HSV+
Epi DCs	36.1135	61.9175	0	19.5756	15.3964	45.432	6.427	24.726	25.834	13.977	1.783	20.124
LCs	97.7767	148.141	176.073	59.8137	13.875	25.421	63.376	50.788	0	8.334	3.828	10.543
Fig3E) %HSV1 DNA+ Cells in foci
DNA+ LCs	DNA- LCs	DNA+ Epi DCs	DNA- Epi DCs
87.5	12.5	66.6667	0
100	0	66.6667	0
90.2778	9.72222	0	0

## Sheet: Figure 4
Fig4B) Average Nectin-1 Pixel Intensity of Nectin-1
HSV-	HSV+
1233.91	928.087
1026.68	920.37
1198.95	997.611
Fig4E)i) Nectin-1 Area in HSV+ HaCaTs				Fig4E)i) Nectin-1 Max Pixel Intensity in HSV+ HaCaTs					Fig4E)iii) Nectin-1 Area in HSV-GFP+ HaCaTs				Fig4E)iii) Nectin-1 Max Pixel Intensity in HSV-GFP+ HaCaTs
Mock	HSV1	HSV1 + Foscarnet		Mock	HSV1	HSV1 + Foscarnet			Mock	HSV1-GFP	UV-HSV1-GFP		Mock	HSV1-GFP	UV-HSV1-GFP
328.915	128.789	48.1458		15274.2	30288	15448			328.915	2212.34	2183.78		15274.2	29004.2	10440.5
153.604	66.2881	68.4617		4350.5	10211.5	7134.33			153.604	205.456	0.0145597		4350.5	34636	1616.75
									267.15	24.1505	22.5061		2892.25	14899.2	2532.67
Fig4E)ii) gD Area in HSV+ HaCaTs				Fig4E)vii) gD Max Pixel Intensity in HSV+ HaCaTs					Fig4E)iv) GFP Area in HSV-GFP+ HaCaTs				Fig4E)iv) GFP Max Pixel Intensity in HSV-GFP+ HaCaTs
HSV1	HSV1 + Foscarnet			HSV1	HSV1 + Foscarnet				Mock	HSV1-GFP	UV-HSV1-GFP		Mock	HSV1-GFP	UV-HSV1-GFP
2135.08	0			17025.5	3837.75				2.93919	576.717	2673.45		32501.2	65535	2310
394.508	240.075			5861	2783.83				0.043275	205.413	0.0145597		6866.75	34636	1616.75
									0	648.963	3.53333e-05		361.75	39400.5	2240.67

## Sheet: Figure 5
Fig5A) Legendplex of HSV+ HaCaT Supernatants
	CCL2				CCL3				CCL5				CXCL1				CXCL5				IL-6				IL-8				CXCL9				CXCL10				CXCL11
12h Mock		8.06	0	1.62		0	59.745	0		3.272	1.7745	0		18.521	6.319	1.1125		3.0095	6.419	0		286.524	0	3.499		36.965	31.505	0		0	0	0		0	10.585	0		0	0	0
12h HSV1	0.55	2.44	0	0	0	0	0	76.24	1.557	0	0	2.1815	0	18.031	1.6455	6.2665	0	0	0	7.113	0	3.001	0	5.293	8.58	44.925	0	37.205	2.085	0	0	0	10.36	0	0	11.795	1.0045	0	0	0
24h Mock	3.01	0	0	0	143.36	64.885	73.12	65.18	1.908	2.0565	2.0155	2.4275	35.868	18.2435	8.386	12.684	19.2825	7.6635	7.2235	5.8805	9.175	10.208	6.708	20.3845	64.315	157.39	54.16	142	1.334	0	0	0	20.82	13.03	12.705	9.635	0.8735	0	0	0
24h HSV1	0	0	0	0	0	0	1.82	0	1.414	0	0	0	0	19.467	4.4675	2.318	0	0	0	0	0.48	8.77	5.57	15.3495	12.12	73.025	8.765	0	1.3015	0	0	0	25.16	0	0	0	0.9195	0	0	0
Fig5B) Fold Change in Nectin-1 Area/Total Area in Chemokine-treated HaCaT cells (normalised to mock)
	CCL3				CCL5			CXCL1			CXCL9			CXCL10			IL-6			IL-8
Mock	1	1	1	1	1	1	1	1	1	1	1	1	1	1	1	1	1	1	1	1	1	1
10pg/mL	1.54243	5.356	3.02932	3.12017	1	1	3.07989	2.12944	1	1.41531	1	1.2788	2.82561	1.8418	1.39994	3.36616	1.93561	1.9719	1.69138	1.60191	1.68147	1.58202
50pg/mL	1	4.44582	1.31983	2.74528	1.73616	3.42578	3.64914	1.38161	1.17562	2.41204	1.34488	1.83317	2.7042	2.84485	1.48343	2.45981	1.6146	2.29129	2.1829	1.10347	1.27041	2.17168
100pg/mL	1	3.2738	1.17245	2.15164	1.32755	1.11938	1.11716	1.97163	2.13795	3.44154	2.27263	2.05813	1.91382	1.26663	1.46911	1.55051	1.93059	2.77116	2.14006	1.49128	1	1.65234
Fig5D) qPCR of chemokine-treated HaCaT cells: Fold Change in mRNA expression relative to Mock
	Fold Change	Std. Deviation
2h Mock	1	0
2h IL8	1.08	0.0751086
2h CCL3	1.02	0.0534449
6h Mock	1	0
6h IL8	0.86	0.189126
6h CCL3	1.17	0.26075

## Sheet: Figure S2
FigS2B) Analysis of epidermal punctures in Adult, Child and Infant inner foreskin
	Age	Puncture Depth	Puncture Frequency	Puncture Depth in proportion to Total Epidermal Thickness	Ave. Epidermal Thickness	%Punctures that reach the Basement Membrane
Adult	21	38.8249	3.05035	32.4404	173.315	6.29076
	43	34.73	3.3189	24.3749	144.573	16.9374
	17	45.2145	10.8376	24.0956	188.876	11.1111
	41	56.0867	9.41784	44.6999	126.39	12.9775
Child	7	19.2468	6.99899	31.1676	87.6388
	14	34.0636	6.51338	24.1534	143.691
	9	48.9857	10.6768	46.5841	105.639	28.3871
	5	65.303	2.48071	76.6626	86.2736	10.4373
	12	68.1696	3.49269	38.5207	177.054	16.0397
Infant	0.6	42.3287	3.03706	41.8227	102.057	80.4455
	0.8	32.0306	0.799582	31.7646	103.412	74.7202

## Sheet: Figure S4
Fig S4A) LC/Epi DC Density over time
LCs				Epi DCs
0h	0h + Patch	24h Mock	24h Mock + Patch	0h	0h + Patch	24h Mock	24h Mock + Patch
42.945	49.085	43.264	24.72	6.794	17.277	12.515	8.777
40			45	7			14
36			36.333	11			13
63.667			88	10.333			21
47.333		29	33	17		14	8
11	50.5	15.333	15	11	13	25	7.333
FigS4B) LC/Epi DC Density over time after patch treatment
	Epi DCs			LCs
0h + patch	13.533	24.366	13.932	42.532	52.481	52.244
12h + patch	15.757	18.865	11.385	33.265	49.736	34.154
24h + patch	16.8	4.479	5.053	25.199	25.381	23.58
36h + patch	4.583	1.147	23.648	2.292	18.354	60.194

## Sheet: Figure S6
Fig S6) Legendplex of supernatants from 24h HSV1+ inner foreskin explant culture
CCL2		CCL3		IL-6		IL-8		CXCL10
24h Mock + Patch	24h HSV1+Patch	24h Mock + Patch	24h HSV1+Patch	24h Mock + Patch	24h HSV1+Patch	24h Mock + Patch	24h HSV1+Patch	24h Mock + Patch	24h HSV1+Patch
14989.5	29910.9	121.02	630.21	202409	393503	18313.3	24124.3	212.765	557.81
10757.9	19806.3	68.09	662.48	199291	378288	18886.5	23128.4	48.8	62.58
387.414	817.705	359.55	442.49	exceeded assay limit	exceeded assay limit	18999	20965.8	443.455	613.3

## Sheet: Figure S7
Nectin-1+ Area over time (mm2) in HaCaT cells
	50 000 cells/well at seeding				75 000 cells/well at seeding				100 000 cells/well at seeding
12h	108.523	156.056	203.979		60.2281	84.6325	109.662	29.3724	169.492	456.411	758.32	695.006
18h	22.4398	39.0859	35.7165		22.0595	46.3762	21.4604	24.8759	31.237	54.8275	52.9922	28.5753
24h	81.3808	46.6942			58.6354	141.022	126.4		688.009	593.446	669.582	546.874
36h	2.20606	23.9577	13.4449	9.99517	4.17362	2.94296	33.4931		21.2445	2.64211	362.519	3.69197
Nectin-1+ area/total area (%) in HaCaT cells
	50 000 cells/well at seeding				75 000 cells/well at seeding				100 000 cells/well at seeding
12h	5.452	3.806	4.929		2.109	4.524	4.524	3.386	39.071	42.631	25.659	9.529
18h	4.627	4.644	2.297		2.19	1.616	1.255	1.984	1.606	2.979	3.082	1.756
24h	1.683	4.575			5.385	4.461	4.237		30.743	37.642	33.363	38.679
36h	0.289	0.713	0.677	0.338	1.636	0.228	0.334		0.208	20.379	0.149	1.194
